# Supplementary material for: Distinct Effects of PFOS and OBS on Neurotoxicity via PMK-1 Mediated Pathway in Caenorhabditis elegans
Source: Toxics. 2025 Aug 6;13(8):662. doi: 10.3390/toxics13080662 (PMC12390093; doi:10.3390/toxics13080662)
Supplement: Supplementary file 1 [file toxics-13-00662-s001.zip]

Archive with 1 entries (1 files):
- toxics-3784380-supplementary.pdf
